# Supplementary material for: Clinical Endoscopic Submucosal Dissection of Trainees Tutored by Experts—ESGE Endorsed Courses and Live Endoscopic Events 2011–2015
Source: J Clin Med. 2026 Jan 14;15(2):675. doi: 10.3390/jcm15020675 (PMC12841996; doi:10.3390/jcm15020675)
Supplement: Supplementary file 1 [file jcm-15-00675-s001.zip]

Archive with 1 entries (1 files):
- jcm-4037041-supplementary.pdf
